# Supplementary material for: Sustained response in early responders to safinamide in patients with Parkinson's disease and motor fluctuations: A post hoc analysis of the SETTLE study
Source: Front Neurol. 2023 Mar 27;14:1147008. doi: 10.3389/fneur.2023.1147008 (PMC10083404; doi:10.3389/fneur.2023.1147008)
Supplement: Supplementary Table 1 — Multivariable regression analysis to find factor(s) associated with change from baseline to Week 24 in ON-time. [file Table_1.xlsx]

## Sheet: Supplemental Table 1
Supplemental Table 1. Multivariable regression analysis to find factor(s) associated with change from baseline to Week 24 in ON-time
Explanatory variables	coefficient estimate [95%CI]	t-value	p-value
Safinamide group
Intercept	5.0439 [2.7691, 7.3187]	4.37	<0.0001
Body weight at baseline	-0.0126 [-0.0294, 0.0042]	-1.48	0.1395
ON-time without troublesome dyskinesia at baseline, hours	-0.3564 [-0.4776, -0.2353]	-5.79	<0.0001
Change in ON-time without troublesome dyskinesia from baseline to Week 2, hours	0.5502 [0.4205, 0.6798]	8.36	<0.0001
H&Y stage at baseline	-0.1554 [-0.6397, 0.3289]	-0.63	0.5279
LEDD at baseline, mg/day	0.0004 [-0.0002, 0.0010]	1.42	0.1573
Placebo group
Intercept	4.3216 [2.4978, 6.1454]	4.67	<0.0001
Body weight at baseline	0.0004 [-0.0162, 0.0170]	0.05	0.9601
ON-time without troublesome dyskinesia at baseline, hours	-0.3064 [-0.4128, -0.2000]	-5.67	<0.0001
Change in ON-time without troublesome dyskinesia from baseline to Week 2, hours	0.4771 [0.3304, 0.6239]	6.40	<0.0001
H&Y stage at baseline	-0.4489 [-0.8794, -0.0183]	-2.05	0.0411
LEDD at baseline, mg/day	-0.0001 [-0.0002, 0.0000]	-1.16	0.2474
Abbreviations: CI, confidence interval; H&Y, Hohen and Yahr; LEDD, levodopa-equivalent daily dose

## Sheet: Supplemental Table 2
Supplemental Table 2. The baseline values and changes from baseline to Week 24 in diary outcomes by responder subgroups in the placebo and safinamide groups
Outcome	Responder	Safinamide		Placebo		Safinamide vs Placebo
		Baseline, mean ± SD	Change from baseline to W24, mean [95%CI]	Baseline, mean ± SD	Change from baseline to W24, mean [95%CI]	Difference, LS mean [95% CI]	p-value
Mean daily ON-time without troublesome dyskinesia, hours	Early	8.24 ± 2.49	3.45 [3.01, 3.89]	8.05 ± 2.40	3.07 [2.57, 3.57]	0.43 [-0.22, 1.09]	0.1933
	Late	9.26 ± 2.15	2.65 [1.99, 3.31]	8.80 ± 2.53	2.33 [1.91, 2.75]	0.50 [-0.17, 1.17]	0.1434
	Transient	9.25 ± 2.19	-0.27 [-0.59, 0.05]	9.56 ± 2.31	-1.04 [-1.63, -0.45]	0.68 [-0.06, 1.42]	0.0696
	Poor	10.44 ± 2.03	-0.97 [-1.31, -0.63]	9.60 ± 2.37	-1.00 [-1.26, -0.73]	-0.01 [-0.43, 0.42]	0.9721
Mean daily OFF-time, hours	Early	5.93 ± 2.03	-2.99 [-3.39, -2.58]	5.92 ± 2.10	-2.37 [-2.92, -1.82]	-0.61 [-1.27, 0.06]	0.0727
	Late	5.31 ± 2.01	-2.38 [-2.97, -1.80]	5.56 ± 1.99	-1.72 [-2.14, -1.30]	-0.77 [-1.45, -0.08]	0.0285
	Transient	5.89 ± 1.90	-0.60 [-1.34, 0.13]	5.07 ± 1.96	0.11 [-0.46, 0.69]	-0.66 [-1.59, 0.26]	0.1557
	Poor	4.59 ± 1.68	0.16 [-0.19, 0.50]	5.09 ± 1.87	0.67 [0.36, 0.98]	-0.50 [-0.97, -0.03]	0.0367
Mean daily ON-time with troublesome dyskinesia, hours	Early	1.16 ± 2.13	-0.41 [-0.73, -0.10]	1.13 ± 2.10	-0.18 [-0.47, 0.11]	-0.19 [-0.57, 0.19]	0.3192
	Late	1.06 ± 2.07	-0.13 [-0.62, 0.36]	1.06 ± 2.25	-0.46 [-0.89, -0.04]	0.40 [-0.05, 0.86]	0.0831
	Transient	0.97 ± 2.17	0.64 [-0.23, 1.50]	0.95 ± 1.88	0.51 [0.12, 0.90]	0.23 [-0.53, 0.99]	0.5487
	Poor	0.55 ± 1.19	0.55 [0.23, 0.87]	0.55 ± 1.36	0.20 [0.03, 0.37]	0.36 [0.01, 0.70]	0.0432
Abbreviations: CI, confidence interval; LS, least square; SD, standard deviation

## Sheet: Supplemental Table 3
Supplemental Table 3. The baseline values and changes from baseline to Week 24 in UPDRS Part II and III scores by responder subgroups in the placebo and safinamide groups
Outcome	Responder	Safinamide		Placebo		Safinamide vs Placebo
		Baseline, mean ± SD	Change from baseline to W24, mean [95%CI]	Baseline, mean ± SD	Change from baseline to W24, mean [95%CI]	Difference, LS mean [95% CI]	p-value
UPDRS Part II (ON phase)	Early	11.11 ± 5.16	-1.67 [-2.36, -0.99]	9.28 ± 5.83	-0.53 [-1.62, 0.55]	-0.64 [-1.81, 0.52]	0.2745
	Late	9.84 ± 5.59	-1.30 [-2.02, -0.57]	10.02 ± 5.34	-0.91 [-1.76, -0.07]	-0.36 [-1.43, 0.71]	0.5018
	Transient	8.50 ± 6.14	0.08 [-1.67, 1.84]	11.12 ± 6.62	-1.01 [-2.30, 0.28]	0.33 [-1.73, 2.39]	0.7490
	Poor	9.34 ± 5.46	-0.68 [-1.51, 0.15]	10.74 ± 6.78	-0.69 [-1.44, 0.06]	-0.31 [-1.36, 0.74]	0.5632
UPDRS Part III (ON phase)	Early	24.62 ± 13.43	-4.79 [-6.36, -3.22]	20.36 ± 13.28	-1.38 [-3.07, 0.30]	-2.64 [-4.85, -0.43]	0.0196
	Late	21.64 ± 10.58	-3.02 [-4.97, -1.08]	22.91 ± 10.28	-2.84 [-4.67, -1.02]	-0.05 [-2.50, 2.41]	0.9710
	Transient	20.21 ± 8.85	-2.71 [-6.38, 0.96]	23.15 ± 10.83	-1.04 [-4.15, 2.08]	-2.31 [-6.98, 2.35]	0.3246
	Poor	21.15 ± 9.68	-2.70 [-4.30, -1.10]	24.14 ± 13.77	-2.05 [-3.71, -0.39]	-1.41 [-3.52, 0.69]	0.1861
Abbreviations: CI, confidence interval; LS, least square; SD, standard deviation; UPDRS, Unified Parkinson’s Disease Rating Scale

## Sheet: Supplemental Table 4
Supplemental Table 4. The baseline values and changes from baseline to Week 24 in PDQ-39 summary index and subdomain scores by responder subgroups in the placebo and safinamide groups
Responder	Outcome	Safinamide		Placebo		Safinamide vs Placebo
		Baseline, mean ± SD	Change from baseline to W24, mean [95%CI]	Baseline, mean ± SD	Change from baseline to W24, mean [95%CI]	Difference, LS mean [95% CI]	p-value
Early	PDQ-39 summary index	29.07 ± 14.22	-6.51 [-8.62, -4.40]	26.95 ± 14.08	-3.50 [-5.95, -1.04]	-2.69 [-5.67, 0.30]	0.0773
	Mobility	37.14 ± 22.60	-10.79 [-13.78, -7.81]	36.99 ± 25.35	-3.88 [-7.57, -0.19]	-7.22 [-11.73, -2.70]	0.0019
	ADL	37.30 ± 22.62	-9.67 [-13.37, -5.97]	30.59 ± 22.27	-3.01 [-7.42, 1.39]	-4.18 [-9.43, 1.08]	0.1184
	Emotional well-being	28.52 ± 20.25	-7.01 [-10.08, -3.94]	29.16 ± 20.39	-7.45 [-11.45, -3.45]	-0.07 [-4.40, 4.26]	0.9755
	Stigma	26.70 ± 23.13	-7.55 [-11.27, -3.83]	24.09 ± 21.90	-4.48 [-9.50, 0.54]	-1.29 [-6.37, 3.79]	0.6168
	Social support	14.93 ± 17.55	-2.62 [-6.66, 1.42]	13.68 ± 18.69	-1.16 [-6.11, 3.79]	-1.59 [-6.96, 3.77]	0.5579
	Cognitive impairment	27.06 ± 17.49	-2.92 [-5.52, -0.32]	26.27 ± 17.45	-4.11 [-7.34, -0.89]	1.44 [-2.22, 5.09]	0.4391
	Communication	24.35 ± 21.35	-4.15 [-7.55, -0.76]	21.46 ± 17.97	-1.51 [-6.39, 3.36]	-2.19 [-7.34, 2.97]	0.4035
	Bodily discomfort	36.57 ± 20.91	-7.20 [-10.31, -4.08]	37.91 ± 20.77	-4.87 [-9.76, 0.01]	-3.56 [-8.53, 1.40]	0.1581
Late	PDQ-39 summary index	27.03 ± 13.96	-0.98 [-4.12, 2.16]	22.99 ± 14.30	-1.14 [-3.57, 1.29]	1.01 [-2.68, 4.71]	0.5875
	Mobility	36.19 ± 21.54	-1.93 [-7.00, 3.14]	30.78 ± 21.44	-0.03 [-3.44, 3.38]	-0.34 [-5.82, 5.14]	0.9023
	ADL	31.34 ± 20.14	-2.46 [-6.78, 1.86]	29.24 ± 18.89	-3.52 [-7.49, 0.45]	1.76 [-4.05, 7.57]	0.5493
	Emotional well-being	24.72 ± 17.82	0.66 [-3.88, 5.21]	23.42 ± 19.43	-1.32 [-4.89, 2.25]	1.64 [-3.81, 7.08]	0.5524
	Stigma	27.70 ± 23.36	-4.26 [-10.90, 2.38]	19.40 ± 23.73	-1.88 [-6.43, 2.67]	0.68 [-6.11, 7.47]	0.8419
	Social support	14.58 ± 21.26	-0.57 [-5.03, 3.89]	11.06 ± 17.94	2.67 [-1.63, 6.98]	-2.37 [-8.31, 3.58]	0.4314
	Cognitive impairment	27.13 ± 18.23	3.84 [0.05, 7.62]	21.44 ± 16.68	0.42 [-3.33, 4.18]	4.74 [-0.13, 9.61]	0.0564
	Communication	23.11 ± 20.56	0.38 [-5.43, 6.19]	18.82 ± 20.27	-2.63 [-7.08, 1.81]	5.28 [-0.46, 11.03]	0.0709
	Bodily discomfort	31.44 ± 24.76	-3.03 [-9.31, 3.25]	29.74 ± 20.77	-2.15 [-7.55, 3.25]	0.58 [-6.60, 7.75]	0.8730
Transient	PDQ-39 summary index	26.52 ± 13.54	-0.63 [-4.90, 3.65]	26.32 ± 12.65	0.93 [-2.65, 4.50]	-1.64 [-6.79, 3.50]	0.5245
	Mobility	36.04 ± 20.71	1.15 [-6.33, 8.62]	36.58 ± 22.41	-3.67 [-8.95, 1.62]	4.01 [-4.23, 12.24]	0.3337
	ADL	29.51 ± 20.26	-2.43 [-8.23, 3.37]	28.49 ± 20.73	0.79 [-4.27, 5.85]	-3.00 [-9.88, 3.89]	0.3867
	Emotional well-being	25.17 ± 17.00	0.17 [-5.13, 5.48]	27.64 ± 17.27	2.97 [-1.72, 7.67]	-3.73 [-10.87, 3.41]	0.2995
	Stigma	26.30 ± 26.71	-2.34 [-9.34, 4.65]	23.65 ± 19.16	0.76 [-5.08, 6.61]	-2.54 [-10.36, 5.29]	0.5185
	Social support	11.46 ± 15.11	1.39 [-3.21, 5.99]	13.91 ± 17.35	2.35 [-5.18, 9.88]	-1.87 [-10.18, 6.45]	0.6543
	Cognitive impairment	22.92 ± 15.05	2.60 [-4.13, 9.34]	27.03 ± 16.99	-0.51 [-6.37, 5.35]	2.12 [-5.81, 10.04]	0.5947
	Communication	18.06 ± 20.51	1.04 [-5.38, 7.46]	18.24 ± 15.82	5.30 [1.10, 9.51]	-4.79 [-11.98, 2.40]	0.1873
	Bodily discomfort	42.71 ± 25.46	-6.60 [-16.66, 3.46]	34.23 ± 21.76	0.83 [-4.38, 6.04]	-4.08 [-13.32, 5.17]	0.3809
Poor	PDQ-39 summary index	26.78 ± 15.93	-1.46 [-3.75, 0.83]	28.70 ± 15.88	0.30 [-1.76, 2.37]	-2.43 [-5.30, 0.44]	0.0967
	Mobility	34.24 ± 25.05	-1.56 [-4.89, 1.78]	37.75 ± 24.47	2.08 [-0.93, 5.09]	-4.85 [-8.99, -0.71]	0.0218
	ADL	31.11 ± 23.09	-2.58 [-5.71, 0.54]	34.03 ± 22.49	2.19 [-1.35, 5.72]	-5.51 [-10.05, -0.96]	0.0178
	Emotional well-being	26.72 ± 20.90	-1.53 [-4.68, 1.63]	27.76 ± 19.18	1.37 [-1.29, 4.03]	-3.33 [-7.15, 0.50]	0.0877
	Stigma	24.52 ± 23.84	-0.47 [-4.51, 3.58]	26.30 ± 24.21	-0.15 [-3.51, 3.22]	-1.16 [-5.79, 3.47]	0.6216
	Social support	14.76 ± 18.28	0.47 [-3.39, 4.33]	17.47 ± 22.17	-1.24 [-4.25, 1.77]	0.62 [-3.68, 4.92]	0.7771
	Cognitive impairment	25.82 ± 19.37	-1.03 [-4.13, 2.08]	26.25 ± 18.70	-0.53 [-3.01, 1.95]	-0.97 [-4.42, 2.48]	0.5806
	Communication	20.83 ± 19.04	1.03 [-2.21, 4.26]	25.42 ± 20.26	-0.25 [-3.23, 2.73]	-0.50 [-4.57, 3.58]	0.8105
	Bodily discomfort	36.23 ± 24.22	-5.70 [-9.92, -1.47]	34.17 ± 22.65	-0.04 [-3.65, 3.57]	-4.40 [-9.19, 0.39]	0.0714
Abbreviations: ADL, activities of daily living; CI, confidence interval; LS, least square; PDQ-39, 39-item Parkinson Disease Questionnaire; SD, standard deviation

## Sheet: Supplemental Table 5
Supplemental Table 5. Demography and baseline characteristics by responder subgroups in the placebo group
			Early	Late	Transient	Poor	p-value (Early vs others)
			( N = 55 )	( N = 58 )	( N = 37 )	( N = 120 )
Sex, male		n (%)	31 (56.4)	36 (62.1)	23 (62.2)	70 (58.3)	0.6468
Age, years		Mean (SD)	61.91 (10.04)	62.48 (9.02)	63.03 (7.57)	61.55 (8.90)	0.9212
Weight, kg		Mean (SD)	72.47 (14.67)	69.14 (15.69)	76.81 (18.08)	68.86 (14.91)	0.3331
Duration of Parkinson’s disease, years		Mean (SD)	8.50 (4.78)	8.55 (4.37)	9.47 (4.57)	9.16 (5.20)	0.4537
Young onset Parkinson’s disease (<50 years old)		n (%)	17 (30.9)	20 (34.5)	10 (27.0)	45 (37.5)	0.6348
Hoehn & Yahr stage		Mean (SD)	2.45 (0.66)	2.40 (0.53)	2.54 (0.53)	2.53 (0.64)	0.6102
UPDRS Part I		Mean (SD)	1.00 (1.23)	1.00 (1.31)	1.11 (1.41)	1.55 (1.60)	0.0991
UPDRS Part II (ON phase)		Mean (SD)	9.26 (5.88)	10.02 (5.34)	11.17 (6.81)	10.74 (6.78)	0.1410
UPDRS Part III (ON phase)		Mean (SD)	20.64 (13.49)	22.91 (10.28)	24.19 (12.32)	24.14 (13.77)	0.1178
UPDRS Part IV		Mean (SD)	5.85 (2.72)	5.53 (2.85)	6.62 (3.11)	5.88 (2.83)	0.8825
UPDRS Part II + III		Mean (SD)	29.57 (18.14)	32.93 (14.83)	34.34 (16.25)	34.88 (19.03)	0.0913
UPDRS total score (I + II + III + IV)		Mean (SD)	36.41 (19.37)	39.47 (15.89)	41.94 (18.20)	42.32 (20.47)	0.0881
Daily ON-time without troublesome dyskinesia, hours		Mean (SD)	8.05 (2.40)	8.80 (2.53)	9.56 (2.31)	9.60 (2.37)	0.0005
Daily ON-time with troublesome dyskinesia, hours		Mean (SD)	1.13 (2.10)	1.06 (2.25)	0.95 (1.88)	0.55 (1.36)	0.2310
Daily OFF-time, hours		Mean (SD)	5.92 (2.10)	5.56 (1.99)	5.07 (1.96)	5.09 (1.87)	0.0268
PDQ-39 summary index score		Mean (SD)	26.95 (14.08)	22.99 (14.30)	26.32 (12.65)	28.70 (15.88)	0.9264
Levodopa dose, mg/day		Mean (SD)	795.91 (437.37)	706.36 (339.78)	802.78 (441.70)	830.83 (401.94)	0.9595
Levodopa equivarent dose, mg/day		Mean (SD)	1089.85 (453.57)	907.38 (299.92)	1024.49 (347.51)	1315.34 (3514.34)	0.7371
Concomitant use of non-levodopa antiparkinsonian drugs		n (%)	51 (92.7)	55 (94.8)	36 (97.3)	100 (83.3)	0.4690
Dopamine agonists		n (%)	41 (74.5)	43 (74.1)	30 (81.1)	82 (68.3)	0.8656
Entacapone		n (%)	9 (16.4)	8 (13.8)	4 (10.8)	15 (12.5)	0.5050
Carbidopa/levodopa/entacapone		n (%)	19 (34.5)	23 (39.7)	13 (35.1)	38 (31.7)	1.0000
Amantadine		n (%)	18 (32.7)	13 (22.4)	16 (43.2)	33 (27.5)	0.6204
Anticholinergic agents		n (%)	9 (16.4)	9 (15.5)	6 (16.2)	25 (20.8)	0.8451
Number of concomitant non levodopa antiparkinsonian drugs	0	n (%)	4 (7.3)	3 (5.2)	1 (2.7)	20 (16.7)	0.5498
	1	n (%)	16 (29.1)	23 (39.7)	12 (32.4)	30 (25.0)
	2	n (%)	26 (47.3)	24 (41.4)	17 (45.9)	49 (40.8)
	3	n (%)	8 (14.5)	7 (12.1)	5 (13.5)	19 (15.8)
	4	n (%)	1 (1.8)	1 (1.7)	2 (5.4)	2 (1.7)
Abbreviations: PDQ-39, 39-item Parkinson Disease Questionnaire; SD, standard deviation; UPDRS, Unified Parkinson’s Disease Rating Scale
